# Supplementary material for: Integration and functional performance of a decellularised porcine superflexor tendon graft in an ovine model of anterior cruciate ligament reconstruction
Source: Biomaterials. 2021 Dec;279:121204. doi: 10.1016/j.biomaterials.2021.121204 (PMC8683753; doi:10.1016/j.biomaterials.2021.121204)
Supplement: Multimedia component 1 [file mmc1.xml]

<?xml version="1.0" encoding="utf-8" standalone="no"?>
<data>
  <datasets>
    <author>j.h.edwards@leeds.ac.uk;jen.h.edwards@btinternet.com</author>
    <type>1</type>
    <dataset>
      <name>Regenerative potential and functional performance of a decellularised porcine superflexor tendon</name>
      <caption />
      <description>Data on the biological and biomechanical function of decellularised porcine superflexor tendons grafts following reconstruction of the anterior cruciate ligament (ACL) in an ovine model: example histology images and semi-quantitiative scoring; biomechanical testing data.</description>
      <filetype>
        <name />
      </filetype>
      <filesize />
      <source>0</source>
      <sourcename>Original Data</sourcename>
      <access>
        <type>1</type>
        <name>Data available in data repository</name>
        <reponame>Research Data Leeds</reponame>
        <PersistentId>https://doi.org/10.5518/898</PersistentId>
        <deeplinkurl>https://doi.org/10.5518/898</deeplinkurl>
      </access>
    </dataset>
  </datasets>
</data>
